# Supplementary material for: Rapid Determination of Kinetic Constants for Slow-Binding Inhibitors and Inactivators of Human Histone Deacetylase 8
Source: Int J Mol Sci. 2024 May 21;25(11):5593. doi: 10.3390/ijms25115593 (PMC11171933; doi:10.3390/ijms25115593)
Supplement: Supplementary file 1 [file ijms-25-05593-s001.zip]

Archive with 1 entries (1 files):
- ijms-2999717-supplementary.pdf
